# Supplementary material for: An Indole-Rich Postbiotic Reduces Itching in Dogs: A Randomized, Double-Blinded Placebo-Controlled Study
Source: Animals (Basel). 2025 Jul 9;15(14):2019. doi: 10.3390/ani15142019 (PMC12291873; doi:10.3390/ani15142019)
Supplement: Supplementary file 1 [file animals-15-02019-s001.zip]

Archive with 1 entries (1 files):
- animals-3696489-supplementary.pdf
